# Supplementary material for: Comparison of tolerance to sunlight between spatially distant and genetically different strains of Lymantria dispar nucleopolyhedrovirus
Source: PLoS One. 2017 Dec 20;12(12):e0189992. doi: 10.1371/journal.pone.0189992 (PMC5738102; doi:10.1371/journal.pone.0189992)
Supplement: S1 Dataset — (XLS) [file pone.0189992.s001.xls]

## Sheet: mortality
Strain, dose (OBs/larvae)
LdMNPV-45/0, 5x105
h	replications		days	7	8	9	10	11	12	13	14	15	16	17	18	19	20	21	22	23	24	25	26	27	28	dead	live	total
0	1			1			2	2	1	2	1	1	3	1		2					1	1				18	2	20
	2							2	2	2	1	1	3	2		1		1			1			2		18	2	20
	3				1	1	1	3		3	1	1		2	1			1	2		1					18	2	20
0.25	1							1	4	2	4							1								12	7	19
	2					1		1	3	2	1					1						1	1		1	12	8	20
	3					1		1	2	3	1									1						9	10	19
																										0		0
0.5	1							1	1	3		1	1					1	1							9	11	20
	2									2	3		1						1							7	13	20
	3						1			6			1		1						1					10	9	19
1	1							1			1											1				3	16	19
	2							2	1				1		1			1	1		1					8	11	19
	3			1			1	1		1	2			1				1					1			9	11	20
2	1			1			1	1	1		1	1														6	14	20
	2			1					1		2				2					1	1					8	12	20
	3								1	1	1	1								1						5	15	20
LdMNPV-27/0, 5х106				7	8	9	10	11	12	13	14	15	16	17	18	19	20	21	22	23	24	25	26	27	28	dead	live	total
0	1			1	2		1	1	2	2	5	1	1	1	1											18	1	19
	2			1			2	4	2	2		2														13	4	17
	3					1	2	3	3	4																13	5	18
0.25	1					1	2	4		1	2	2								2		1				15	4	19
	2					1		3	4	1	3				1						1					14	6	20
	3					1	3	5		1	3				1							1				15	5	20
0.5	1					2		5	5	1		1	1	1	1											17	3	20
	2			1		1	2	3	4	2	1			1							1					16	4	20
	3					2	1	11	3																	17	3	20
																										0		0
1	1			2	1	1		5	2	1	1															13	4	17
	2				1	1		4	2	2		1	1		1	1										14	3	17
	3				1	1		7	1	1	1															12	3	15
2	1							1	2	4	1															8	10	18
	2								1	2	4	1	1													9	8	17
	3					1		3	2		1	1														8	9	17
LdMNPV-27/0, 5х105				7	8	9	10	11	12	13	14	15	16	17	18	19	20	21	22	23	24	25	26	27	28	dead	live	total
0	1			1		1	2	1			1	1			1	1					1					10	8	18
	2							1	2		1		1	1		1	1			1	1	1				11	9	20
	3						1	3	4	3			1					1								13	9	22
0.25	1						1	1		2	3			1	2	1										11	2	13
	2							1		2	1	1														5	7	12
	3				1			1	2	1		2				1	1									9	3	12
0.5	1			1	1			3	1	1	1							2			1					11	10	21
	2							2	2	2		1		1				1			1					10	10	20
	3								1	1	1			1				1	1		1		1			8	7	15
																										0		0
1	1				1	1		2			1			1					1	2						9	11	20
	2							1	1	2	3		1	1		1				1						11	9	20
	3					1				2	1			1						1						6	14	20
2	1										1							1							1	3	15	18
	2			1				1		2	2					1									1	8	14	22
	3			1				2			1			1												5	15	20

## Sheet: matrix
LdMNPV-45-0h		LdMNPV-45-0.25h		LdMNPV-45-0.5h		LdMNPV-45-1h		LdMNPV-45-2h		LdMNPV-27-106-0h		LdMNPV-27-106-0.25h		LdMNPV-27-106-0.5h		LdMNPV-27-106-1h		LdMNPV-27-106-2h		LdMNPV-27-105-0h		LdMNPV-27-105-0.25h		LdMNPV-27-105-0.5h		LdMNPV-27-105-1h		LdMNPV-27-105-2h
7	1	9	1	10	1	7	1	7	1	7	1	9	1	7	1	7	1	9	1	7	1	8	1	7	1	8	1	7	1
8	1	9	1	11	1	10	1	7	1	7	1	9	1	9	1	7	1	11	1	9	1	10	1	8	1	9	1	7	1
9	1	11	1	12	1	11	1	10	1	8	1	9	1	9	1	8	1	11	1	10	1	11	1	11	1	9	1	11	1
10	1	11	1	13	1	11	1	11	1	8	1	10	1	9	1	8	1	11	1	10	1	11	1	11	1	11	1	11	1
10	1	11	1	13	1	11	1	12	1	9	1	10	1	9	1	8	1	11	1	10	1	11	1	11	1	11	1	11	1
10	1	12	1	13	1	11	1	12	1	10	1	10	1	9	1	9	1	12	1	11	1	12	1	11	1	11	1	13	1
11	1	12	1	13	1	12	1	12	1	10	1	10	1	10	1	9	1	12	1	11	1	12	1	11	1	12	1	13	1
11	1	12	1	13	1	13	1	13	1	10	1	10	1	10	1	9	1	12	1	11	1	13	1	12	1	13	1	14	1
11	1	12	1	13	1	14	1	14	1	10	1	11	1	10	1	11	1	12	1	11	1	13	1	12	1	13	1	14	1
11	1	12	1	13	1	14	1	14	1	10	1	11	1	11	1	11	1	12	1	11	1	13	1	12	1	13	1	14	1
11	1	12	1	13	1	14	1	14	1	11	1	11	1	11	1	11	1	13	1	12	1	13	1	12	1	13	1	14	1
11	1	12	1	13	1	16	1	14	1	11	1	11	1	11	1	11	1	13	1	12	1	13	1	13	1	14	1	17	1
11	1	12	1	13	1	17	1	15	1	11	1	11	1	11	1	11	1	13	1	12	1	14	1	13	1	14	1	19	1
12	1	12	1	13	1	18	1	15	1	11	1	11	1	11	1	11	1	13	1	12	1	14	1	13	1	14	1	21	1
12	1	13	1	14	1	21	1	18	1	11	1	11	1	11	1	11	1	13	1	12	1	14	1	13	1	14	1	28	1
12	1	13	1	14	1	21	1	18	1	11	1	11	1	11	1	11	1	13	1	12	1	14	1	14	1	14	1	28	1
13	1	13	1	14	1	22	1	23	1	11	1	11	1	11	1	11	1	14	1	13	1	15	1	14	1	16	1	29	0
13	1	13	1	15	1	24	1	23	1	11	1	11	1	11	1	11	1	14	1	13	1	15	1	15	1	17	1	29	0
13	1	13	1	16	1	25	1	24	1	12	1	11	1	11	1	11	1	14	1	13	1	15	1	17	1	17	1	29	0
13	1	13	1	16	1	26	1	25	0	12	1	11	1	11	1	11	1	14	1	14	1	17	1	17	1	17	1	29	0
13	1	13	1	16	1	27	0	25	0	12	1	12	1	11	1	11	1	14	1	14	1	18	1	21	1	19	1	29	0
13	1	14	1	18	1	27	0	25	0	12	1	12	1	11	1	11	1	14	1	15	1	18	1	21	1	22	1	29	0
13	1	14	1	21	1	27	0	25	0	12	1	12	1	11	1	11	1	15	1	16	1	19	1	21	1	23	1	29	0
14	1	14	1	22	1	27	0	25	0	12	1	13	1	11	1	11	1	15	1	16	1	19	1	21	1	23	1	29	0
14	1	14	1	22	1	27	0	25	0	12	1	13	1	11	1	12	1	16	1	17	1	20	1	22	1	23	1	29	0
14	1	14	1	24	1	27	0	25	0	13	1	13	1	11	1	12	1	17	0	18	1	21	0	24	1	23	1	29	0
15	1	14	1	25	0	27	0	25	0	13	1	14	1	11	1	12	1	17	0	19	1	21	0	24	1	24	0	29	0
15	1	19	1	25	0	27	0	25	0	13	1	14	1	11	1	12	1	17	0	19	1	21	0	24	1	24	0	29	0
15	1	20	1	25	0	27	0	25	0	13	1	14	1	12	1	12	1	17	0	20	1	21	0	26	1	24	0	29	0
16	1	23	1	25	0	27	0	25	0	13	1	14	1	12	1	13	1	17	0	21	1	21	0	27	0	24	0	29	0
16	1	25	1	25	0	27	0	25	0	13	1	14	1	12	1	13	1	17	0	23	1	21	0	27	0	24	0	29	0
16	1	26	1	25	0	27	0	25	0	13	1	14	1	12	1	13	1	17	0	24	1	21	0	27	0	24	0	29	0
16	1	28	1	25	0	27	0	25	0	13	1	14	1	12	1	13	1	17	0	24	1	21	0	27	0	24	0	29	0
16	1	29	0	25	0	27	0	25	0	14	1	14	1	12	1	14	1	17	0	25	1	21	0	27	0	24	0	29	0
16	1	29	0	25	0	27	0	25	0	14	1	15	1	12	1	14	1	17	0	26	0	21	0	27	0	24	0	29	0
17	1	29	0	25	0	27	0	25	0	14	1	15	1	12	1	15	1	17	0	26	0	21	0	27	0	24	0	29	0
17	1	29	0	25	0	27	0	25	0	14	1	18	1	12	1	16	1	17	0	26	0	21	0	27	0	24	0	29	0
17	1	29	0	25	0	27	0	25	0	14	1	18	1	12	1	18	1	17	0	26	0			27	0	24	0	29	0
17	1	29	0	25	0	27	0	25	0	15	1	23	1	12	1	19	1	17	0	26	0			27	0	24	0	29	0
17	1	29	0	25	0	27	0	25	0	15	1	23	1	12	1	20	0	17	0	26	0			27	0	24	0	29	0
18	1	29	0	25	0	27	0	25	0	15	1	24	1	13	1	20	0	17	0	26	0			27	0	24	0	29	0
19	1	29	0	25	0	27	0	25	0	16	1	25	1	13	1	20	0	17	0	26	0			27	0	24	0	29	0
19	1	29	0	25	0	27	0	25	0	17	1	25	1	13	1	20	0	17	0	26	0			27	0	24	0	29	0
19	1	29	0	25	0	27	0	25	0	18	1	26	1	14	1	20	0	17	0	26	0			27	0	24	0	29	0
21	1	29	0	25	0	27	0	25	0	19	0	26	0	15	1	20	0	17	0	26	0			27	0	24	0	29	0
21	1	29	0	25	0	27	0	25	0	19	0	26	0	16	1	20	0	17	0	26	0			27	0	24	0	29	0
22	1	29	0	25	0	27	0	25	0	19	0	26	0	17	1	20	0	17	0	26	0			27	0	24	0	29	0
22	1	29	0	25	0	27	0	25	0	19	0	26	0	17	1	20	0	17	0	26	0			27	0	24	0	29	0
24	1	29	0	25	0	27	0	25	0	19	0	26	0	18	1	20	0	17	0	26	0			27	0	24	0	29	0
24	1	29	0	25	0	27	0	25	0	19	0	26	0	24	1			17	0	26	0			27	0	24	0	29	0
24	1	29	0	25	0	27	0	25	0	19	0	26	0	25	0			17	0	26	0			27	0	24	0	29	0
27	1	29	0	25	0	27	0	25	0	19	0	26	0	25	0			17	0	26	0			27	0	24	0	29	0
27	1	29	0	25	0	27	0	25	0	19	0	26	0	25	0					26	0			27	0	24	0	29	0
27	1	29	0	25	0	27	0	25	0	19	0	26	0	25	0					26	0			27	0	24	0	29	0
28	0	29	0	25	0	27	0	25	0			26	0	25	0					26	0			27	0	24	0	29	0
28	0	29	0	25	0	27	0	25	0			26	0	25	0					26	0			27	0	24	0	29	0
28	0	29	0	25	0	27	0	25	0			26	0	25	0					26	0					24	0	29	0
28	0	29	0	25	0	27	0	25	0			26	0	25	0					26	0					24	0	29	0
28	0			25	0			25	0			26	0	25	0					26	0					24	0	29	0
28	0							25	0					25	0					26	0					24	0	29	0

## Sheet: productivity
strain	dose, OBs/larvae	exposition time, h	Yield, OBs/larvae
LdMNPV-45/0	500000	0	4.16667e+09
LdMNPV-45/0	500000	0	5.94618e+07
LdMNPV-45/0	500000	0	5.65257e+08
LdMNPV-45/0	500000	0	1.82292e+08
LdMNPV-45/0	500000	0	6.93934e+08
LdMNPV-45/0	500000	0	1.21528e+09
LdMNPV-45/0	500000	0	62109375
LdMNPV-45/0	500000	0	1.23355e+09
LdMNPV-45/0	500000	0	5.28274e+08
LdMNPV-45/0	500000	0	1.10754e+09
LdMNPV-45/0	500000	0	9.60478e+08
LdMNPV-45/0	500000	0	242187500
LdMNPV-45/0	500000	0	12421875000
LdMNPV-45/0	500000	0	4.7247e+09
LdMNPV-45/0	500000	0	9.28309e+08
LdMNPV-45/0	500000	0	222656250
LdMNPV-45/0	500000	0	8.24653e+08
LdMNPV-45/0	500000	0	4140625000
LdMNPV-45/0	500000	0	1.04004e+08
LdMNPV-45/0	500000	0	5.71546e+08
LdMNPV-45/0	500000	0	9.7168e+08
LdMNPV-45/0	500000	0	4.25347e+09
LdMNPV-45/0	500000	0	1.10754e+09
LdMNPV-45/0	500000	0	2.29911e+09
LdMNPV-45/0	500000	0	8.45588e+07
LdMNPV-45/0	500000	0	4.50149e+09
LdMNPV-45/0	500000	0	2.13995e+08
LdMNPV-45/0	500000	0	9.28309e+08
LdMNPV-45/0	500000	0	7.46528e+08
LdMNPV-45/0	500000	0	6.46701e+09
LdMNPV-45/0	500000	0	9.82143e+08
LdMNPV-45/0	500000	0	91406250
LdMNPV-45/0	500000	0	7.93586e+08
LdMNPV-45/0	500000	0	1.06158e+09
LdMNPV-45/0	500000	0	3.83523e+09
LdMNPV-45/0	500000	0	2.23214e+08
LdMNPV-45/0	500000	0	433593750
LdMNPV-45/0	500000	0	468750000
LdMNPV-45/0	500000	0	5.42535e+08
LdMNPV-45/0	500000	0	3.48011e+08
LdMNPV-45/0	500000	0	347656250
LdMNPV-45/0	500000	0	625000000
LdMNPV-45/0	500000	0	5.76637e+08
LdMNPV-45/0	500000	0	5.43155e+08
LdMNPV-45/0	500000	0	539062500
LdMNPV-45/0	500000	0	6.68945e+08
LdMNPV-45/0	500000	0	1.30208e+09
LdMNPV-45/0	500000	0	6.72743e+08
LdMNPV-45/0	500000	0	1.01128e+09
LdMNPV-45/0	500000	0	6.82566e+08
LdMNPV-45/0	500000	2	429687500
LdMNPV-45/0	500000	2	4.48191e+09
LdMNPV-45/0	500000	2	2.44978e+09
LdMNPV-45/0	500000	2	1.99653e+08
LdMNPV-45/0	500000	2	8.77757e+08
LdMNPV-45/0	500000	2	3.03819e+09
LdMNPV-45/0	500000	2	4.45772e+08
LdMNPV-45/0	500000	2	8.74023e+08
LdMNPV-45/0	500000	2	1.22702e+09
LdMNPV-45/0	500000	2	4.45772e+09
LdMNPV-45/0	500000	2	1.33301e+09
LdMNPV-45/0	500000	2	19384765625
LdMNPV-45/0	500000	2	683593750
LdMNPV-45/0	500000	2	5.38651e+08
LdMNPV-45/0	500000	2	554687500
LdMNPV-45/0	500000	2	1.72917e+08
LdMNPV-27/0	5000000	0	6.94444e+07
LdMNPV-27/0	5000000	0	4.19034e+08
LdMNPV-27/0	5000000	0	8.87784e+08
LdMNPV-27/0	5000000	0	984375000
LdMNPV-27/0	5000000	0	2.86892e+09
LdMNPV-27/0	5000000	0	5.7977e+09
LdMNPV-27/0	5000000	0	1.27604e+09
LdMNPV-27/0	5000000	0	3.4446e+09
LdMNPV-27/0	5000000	0	1.11607e+09
LdMNPV-27/0	5000000	0	8.48214e+08
LdMNPV-27/0	5000000	0	80468750
LdMNPV-27/0	5000000	0	51953125
LdMNPV-27/0	5000000	0	2.00955e+09
LdMNPV-27/0	5000000	0	6.46307e+09
LdMNPV-27/0	5000000	0	4.35268e+09
LdMNPV-27/0	5000000	0	1.3557e+08
LdMNPV-27/0	5000000	0	1.33929e+09
LdMNPV-27/0	5000000	0	1.64286e+09
LdMNPV-27/0	5000000	0	1937500000
LdMNPV-27/0	5000000	0	1.38636e+09
LdMNPV-27/0	5000000	0	1.70833e+09
LdMNPV-27/0	5000000	0	8.21429e+08
LdMNPV-27/0	5000000	0	1.52273e+09
LdMNPV-27/0	5000000	0	1.79167e+09
LdMNPV-27/0	5000000	0	9.42308e+07
LdMNPV-27/0	5000000	0	1.63636e+09
LdMNPV-27/0	5000000	0	1.10417e+08
LdMNPV-27/0	5000000	0	8.86364e+08
LdMNPV-27/0	5000000	0	1.15909e+09
LdMNPV-27/0	5000000	0	9.16667e+08
LdMNPV-27/0	5000000	0	1.21154e+09
LdMNPV-27/0	5000000	0	687500000
LdMNPV-27/0	5000000	0	1187500000
LdMNPV-27/0	5000000	0	7.91667e+08
LdMNPV-27/0	5000000	0	8.46154e+08
LdMNPV-27/0	5000000	0	1.42857e+09
LdMNPV-27/0	5000000	0	8.92857e+08
LdMNPV-27/0	5000000	0	1.60714e+09
LdMNPV-27/0	5000000	0	2.02083e+09
LdMNPV-27/0	5000000	0	1.34615e+09
LdMNPV-27/0	5000000	0	2625000000
LdMNPV-27/0	5000000	0	1.51923e+09
LdMNPV-27/0	5000000	2	5.50987e+07
LdMNPV-27/0	5000000	2	7.24432e+08
LdMNPV-27/0	5000000	2	6.10119e+08
LdMNPV-27/0	5000000	2	1.05655e+10
LdMNPV-27/0	5000000	2	2.01389e+09
LdMNPV-27/0	5000000	2	3.09245e+09
LdMNPV-27/0	5000000	2	428125000
LdMNPV-27/0	5000000	2	1250000000
LdMNPV-27/0	5000000	2	519531250
LdMNPV-27/0	5000000	2	3.56658e+09
LdMNPV-27/0	5000000	2	2.14638e+09
LdMNPV-27/0	5000000	2	12500000000
LdMNPV-27/0	5000000	2	1.06086e+08
LdMNPV-27/0	5000000	2	6.06399e+09
LdMNPV-27/0	5000000	2	1.82904e+09
LdMNPV-27/0	5000000	2	1582031250
LdMNPV-27/0	5000000	2	1250000000
LdMNPV-27/0	5000000	2	4100000000
LdMNPV-27/0	5000000	2	1.04167e+08
LdMNPV-27/0	5000000	2	7.91667e+08
LdMNPV-27/0	5000000	2	6.53846e+09
LdMNPV-27/0	5000000	2	1450000000
LdMNPV-27/0	5000000	2	4.61538e+07
LdMNPV-27/0	500000	0	585937500
LdMNPV-27/0	500000	0	3.74178e+08
LdMNPV-27/0	500000	0	2.08333e+09
LdMNPV-27/0	500000	0	859375000
LdMNPV-27/0	500000	0	6.78454e+07
LdMNPV-27/0	500000	0	6.57895e+09
LdMNPV-27/0	500000	0	1.71053e+09
LdMNPV-27/0	500000	0	1806640625
LdMNPV-27/0	500000	0	1816406250
LdMNPV-27/0	500000	0	7.68229e+08
LdMNPV-27/0	500000	0	2.56076e+08
LdMNPV-27/0	500000	0	1.89145e+08
LdMNPV-27/0	500000	0	4.19034e+09
LdMNPV-27/0	500000	0	8.28993e+09
LdMNPV-27/0	500000	0	1.7334e+09
LdMNPV-27/0	500000	0	1.38021e+08
LdMNPV-27/0	500000	0	1.33929e+09
LdMNPV-27/0	500000	0	734375000
LdMNPV-27/0	500000	0	2.09091e+09
LdMNPV-27/0	500000	0	1.44231e+08
LdMNPV-27/0	500000	0	2350000000
LdMNPV-27/0	500000	0	3.54545e+09
LdMNPV-27/0	500000	0	6.73077e+07
LdMNPV-27/0	500000	0	2.02083e+08
LdMNPV-27/0	500000	0	8.27273e+09
LdMNPV-27/0	500000	0	2.14583e+09
LdMNPV-27/0	500000	0	1.89583e+08
LdMNPV-27/0	500000	0	1.57692e+10
LdMNPV-27/0	500000	0	1.51667e+08
LdMNPV-27/0	500000	0	3.59091e+08
LdMNPV-27/0	500000	2	8.44727e+07
LdMNPV-27/0	500000	2	2.41815e+09
LdMNPV-27/0	500000	2	4.54963e+08
LdMNPV-27/0	500000	2	2.52757e+08
LdMNPV-27/0	500000	2	5.65257e+07
LdMNPV-27/0	500000	2	4.50368e+07
LdMNPV-27/0	500000	2	4.05273e+07
LdMNPV-27/0	500000	2	3.07904e+08
LdMNPV-27/0	500000	2	3.53261e+09
LdMNPV-27/0	500000	2	1.2454e+10
LdMNPV-27/0	500000	2	3320312500
LdMNPV-27/0	500000	2	5.55099e+09
LdMNPV-27/0	500000	2	375000000
